# Supplementary material for: Protective Action Mechanisms of Launaea mucronata Extract and Its Nano-Formulation against Nephrotoxicity in Rats as Revealed via Biochemical, Histopathological, and UPLC-QTOF–MS/MS Analyses
Source: Metabolites. 2023 Jun 23;13(7):786. doi: 10.3390/metabo13070786 (PMC10384424; doi:10.3390/metabo13070786)
Supplement: Supplementary file 1 [file metabolites-13-00786-s001.zip]

Archive with 1 entries (1 files):
- metabolites-2448449-supplementary.pdf
